# Supplementary material for: Identification of the B7-H3 Interaction Partners Using a Proximity Labeling Strategy
Source: Int J Mol Sci. 2025 Feb 18;26(4):1731. doi: 10.3390/ijms26041731 (PMC11855656; doi:10.3390/ijms26041731)
Supplement: Supplementary file 1 [file ijms-26-01731-s001.zip]

Archive with 2 entries (2 files):
- 1_Supplementary figures.pdf
- 2_Supplementary tables.pdf
